# Supplementary material for: Polarizable ab initio QM/MM Study of the Reaction Mechanism of N-tert-Butyloxycarbonylation of Aniline in [EMIm][BF4]
Source: Molecules. 2018 Oct 31;23(11):2830. doi: 10.3390/molecules23112830 (PMC6278528; doi:10.3390/molecules23112830)
Supplement: Supplementary file 1 [file molecules-23-02830-s001.zip]

Archive with 42 entries (40 files):
- Si-polarizable-ab-initio/
- Si-polarizable-ab-initio/VideoS5.mp4
- Si-polarizable-ab-initio/VideoS5.gif
- Si-polarizable-ab-initio/VideoS4.mp4
- Si-polarizable-ab-initio/VideoS4.gif
- Si-polarizable-ab-initio/VideoS3.mp4
- Si-polarizable-ab-initio/VideoS3.gif
- Si-polarizable-ab-initio/VideoS2.mp4
- Si-polarizable-ab-initio/VideoS2.gif
- Si-polarizable-ab-initio/VideoS1.mp4
- Si-polarizable-ab-initio/VideoS1.gif
- Si-polarizable-ab-initio/logo-mdpi.eps
- Si-polarizable-ab-initio/mdpi.bst
- Si-polarizable-ab-initio/mdpi.cls
- Si-polarizable-ab-initio/lite.bib
- Si-polarizable-ab-initio/SI.tex
- Si-polarizable-ab-initio/images/
- Si-polarizable-ab-initio/images/MEP-C1-2C.png
- Si-polarizable-ab-initio/images/aniline.pdf
- Si-polarizable-ab-initio/images/db.pdf
- Si-polarizable-ab-initio/images/aniline2.pdf
- Si-polarizable-ab-initio/images/db2.pdf
- Si-polarizable-ab-initio/images/one-scheme.eps
- Si-polarizable-ab-initio/images/rxn-path.pdf
- Si-polarizable-ab-initio/images/reactants.png
- Si-polarizable-ab-initio/images/MEP-C1.png
- Si-polarizable-ab-initio/images/MEP-C2.png
- Si-polarizable-ab-initio/images/MEP-C2-2.png
- Si-polarizable-ab-initio/images/MK-charges-C2-2.png
- Si-polarizable-ab-initio/images/IL.png
- Si-polarizable-ab-initio/images/ILzoom.png
- Si-polarizable-ab-initio/images/ILnew.png
- Si-polarizable-ab-initio/images/ILnewzoom.png
- Si-polarizable-ab-initio/images/dcmnew.png
- Si-polarizable-ab-initio/images/dcmnewzoom.png
- Si-polarizable-ab-initio/images/gpnewzoom.png
- Si-polarizable-ab-initio/images/gpnew.png
- Si-polarizable-ab-initio/images/MK-charges-C2-CO2.png
- Si-polarizable-ab-initio/images/MK-charges-C1-2.png
- Si-polarizable-ab-initio/images/MEP-C2-QSM.png
- Si-polarizable-ab-initio/images/MK-comparison-C.png
- Si-polarizable-ab-initio/images/MK-comparison-D.png
