# Supplementary material for: Polarizable ab initio QM/MM Study of the Reaction Mechanism of N-tert-Butyloxycarbonylation of Aniline in [EMIm][BF4]
Source: Molecules. 2018 Oct 31;23(11):2830. doi: 10.3390/molecules23112830 (PMC6278528; doi:10.3390/molecules23112830)
Supplement: Supplementary file 1 [file molecules-23-02830-s001.zip › Si-polarizable-ab-initio/SI.tex]

%  LaTeX support: latex@mdpi.com
%  In case you need support, please attach all files that are necessary for compiling as well as the log file, and specify the details of your LaTeX setup (which operating system and LaTeX version / tools you are using).

% You need to save the "mdpi.cls" and "mdpi.bst" files into the same folder as this template file.

%=================================================================
\documentclass[molecules,supfile,submit,moreauthors,pdftex,10pt,a4paper]{mdpi} 

%--------------------
% Class Options:
%--------------------
% journal
%----------
% Choose between the following MDPI journals:
% actuators, admsci, aerospace, agriculture, agronomy, algorithms, animals, antibiotics, antibodies, antioxidants, applsci, arts, atmosphere, atoms, axioms, batteries, behavsci, beverages, bioengineering, biology, biomedicines, biomimetics, biomolecules, biosensors, brainsci, buildings, carbon, cancers, catalysts, cells, challenges, chemosensors, children, chromatography, climate, coatings, computation, computers, condensedmatter, cosmetics, cryptography, crystals, data, dentistry, designs, diagnostics, diseases, diversity, econometrics, economies, education, electronics, energies, entropy, environments, epigenomes, fermentation, fibers, fishes, fluids, foods, forests, futureinternet, galaxies, games, gels, genealogy, genes, geosciences, geriatrics, healthcare, horticulturae, humanities, hydrology, informatics, information, infrastructures, inorganics, insects, instruments, ijerph, ijfs, ijms, ijgi, inventions, jcdd, jcm, jdb, jfb, jfmk, jimaging, jof, jintelligence, jlpea, jmse, jpm, jrfm, jsan, land, languages, laws, life, literature, lubricants, machines, magnetochemistry, marinedrugs, materials, mathematics, mca, mti, medsci, medicines, membranes, metabolites, metals, microarrays, micromachines, microorganisms, minerals, molbank, molecules, mps, nanomaterials, ncrna, neonatalscreening, nutrients, particles, pathogens, pharmaceuticals, pharmaceutics, pharmacy, philosophies, photonics, plants, polymers, processes, proteomes, publications, recycling, religions, remotesensing, resources, risks, robotics, safety, sensors, separations, sexes, sinusitis, socsci, societies, soils, sports, standards, sustainability, symmetry, systems, technologies, toxics, toxins, universe, urbansci, vaccines, vetsci, viruses, water
%---------
% article
%---------
% The default type of manuscript is article, but can be replaced by: 
% addendum, article, book, bookreview, briefreport, casereport, changes, comment, commentary, communication, conceptpaper, correction, conferencereport, expressionofconcern, meetingreport, creative, datadescriptor, discussion, editorial, essay, erratum, hypothesis, interestingimage, letter, newbookreceived, opinion, obituary, projectreport, reply, retraction, review, sciprints, shortnote, supfile, technicalnote
% supfile = supplementary materials
%----------
% submit
%----------
% The class option "submit" will be changed to "accept" by the Editorial Office when the paper is accepted. This will only make changes to the frontpage (e.g. the logo of the journal will get visible), the headings, and the copyright information. Also, line numbering will be removed. Journal info and pagination for accepted papers will also be assigned by the Editorial Office.
%------------------
% moreauthors
%------------------
% If there is only one author the class option oneauthor should be used. Otherwise use the class option moreauthors.
%---------
% pdftex
%---------
% The option pdftex is for use with pdfLaTeX. If eps figure are used, remove the option pdftex and use LaTeX and dvi2pdf.

%=================================================================
\firstpage{1} 
\makeatletter 
\setcounter{page}{\@firstpage} 
\makeatother 
\articlenumber{x}
\doinum{10.3390/------}
\pubvolume{xx}
\pubyear{2016}
\copyrightyear{2016}
\externaleditor{Academic Editor: name}
\history{Received: date; Accepted: date; Published: date}
%------------------------------------------------------------------
% The following line should be uncommented if the LaTeX file is uploaded to arXiv.org
%\pdfoutput=1

%=================================================================
% Add packages and commands here. The following packages are loaded in our class file: fontenc, calc, indentfirst, fancyhdr, graphicx, lastpage, ifthen, lineno, float, amsmath, setspace, enumitem, mathpazo, booktabs, titlesec, etoolbox, amsthm, hyphenat, natbib, hyperref, footmisc, geometry, caption, url, mdframed

%=================================================================
%% Please use the following mathematics environments:
 \theoremstyle{mdpi}
 \newcounter{thm}
 \setcounter{thm}{0}
 \newcounter{ex}
 \setcounter{ex}{0}
 \newcounter{re}
 \setcounter{re}{0}

 \newtheorem{Theorem}[thm]{Theorem}
 \newtheorem{Lemma}[thm]{Lemma}
 \newtheorem{Corollary}[thm]{Corollary}
 \newtheorem{Proposition}[thm]{Proposition}
 
 \theoremstyle{mdpidefinition}
 \newtheorem{Characterization}[thm]{Characterization}
 \newtheorem{Property}[thm]{Property}
 \newtheorem{Problem}[thm]{Problem}
 \newtheorem{Example}[ex]{Example}
 \newtheorem{ExamplesandDefinitions}[ex]{Examples and Definitions}
 \newtheorem{Remark}[re]{Remark}
 \newtheorem{Definition}[thm]{Definition}
%% For proofs, please use the proof environment (the amsthm package is loaded by the MDPI class).

%=================================================================
% Full title of the paper (Capitalized)
\Title{Polarizable \textit{ab initio} QM/MM study of the reaction mechanism of N-$tert$-butyloxycarbonylation of aniline in [EMIm][BF$_4$]}

% Authors, for the paper (add full first names)
\Author{Erik Antonio V\'{a}zquez-Montelongo $^{1}$, Jos\'{e} Enrique V\'{a}zquez-Cervantes $^{1}$ \\
and G. Andr\'{e}s Cisneros $^{1,2}$*}
% Authors, for metadata in PDF
\AuthorNames{Erik Antonio V\'{a}zquez-Montelongo, Jos\'{e} Enrique V\'{a}zquez-Cervantes and G. Andr\'{e}s Cisneros\\
}

% Affiliations / Addresses (Add [1] after \address if there is only one affiliation.)
\address{%
$^{1}$ \quad Department of Chemistry, University of North Texas, Denton, Texas 76201\\
$^{2}$ \quad The Center for Advanced Scientific Computing and Modeling (CASCaM), , University of North Texas, Denton, Texas 76201}

% Contact information of the corresponding author
\corres{Correspondence: andres@unt.edu}

% Current address and/or shared authorship
%\firstnote{Current address: Affiliation 3} 
%\secondnote{These authors contributed equally to this work.}

% Simple summary
%\simplesumm{}

% Abstract (Do not use inserted blank lines, i.e. \\) 
\abstract{}

% Keywords
\keyword{}

% The fields PACS, MSC, and JEL may be left empty or commented out if not applicable
%\PACS{J0101}
%\MSC{}
%\JEL{}

% If this is an expanded version of a conference paper, please cite it here: enter the full citation of your conference paper, and add $^\S$ in the end of the title of this article.
%\conference{}

%%%%%%%%%%%%%%%%%%%%%%%%%%%%%%%%%%%%%%%%%%
% Only for the journal Data:

%\dataset{DOI number or link to the deposited data set in cases where the data set is published or set to be published separately. If the data set is submitted and will be published as a supplement to this paper in the journal Data, this field will be filled by the editors of the journal. In this case, please make sure to submit the data set as a supplement when entering your manuscript into our manuscript editorial system.}

%\datasetlicense{license under which the data set is made available (CC0, CC-BY, CC-BY-SA, CC-BY-NC, etc.)}

%%%%%%%%%%%%%%%%%%%%%%%%%%%%%%%%%%%%%%%%%%
\begin{document}

%%%%%%%%%%%%%%%%%%%%%%%%%%%%%%%%%%%%%%%%%%
%% Sections that are not mandatory are listed as such. The section titles given are for Articles. Review papers and other article types have a more flexible structure. 

%% Only for the journal Gels: Please place the Experimental Section after the Conclusions

%%%%%%%%%%%%%%%%%%%%%%%%%%%%%%%%%%%%%%%%%%

%%%%%%%%%%%%%%%%%%%%%%%%%%%%%%%%%%%%%%%%%%
\section{Results}
%%%%%%%%%%%%%%%%%%%%%%%%%%%%%%%%%%%%%%%%%%

\begin{figure}[H]
  \centering
  \includegraphics[scale=0.70]{images/aniline.pdf}
  \caption{Comparison  of  the  total  interaction  energy  using  different  levels  of  theory  for  the  aniline/water  systems.}
  \label{fgr:aniline}
\end{figure}

\begin{figure}[H]
  \centering
  \includegraphics[scale=0.70]{images/db.pdf}
  \caption{Comparison  of  the  total  interaction  energy  using  different  levels  of  theory  for  the [(Boc)$_2$O]/water  systems.}
  \label{fgr:db}
\end{figure}


%%%%%%%%%%%%%%%%%%%%%%%%%%%%%%%%%%%%%%%%%%

%%%%%%%%%%%%%%%%%%%%%%%%%%%%%%%%%%%%%%%%%%

\begin{figure}[H]
  \centering
 \includegraphics[scale=2.5]{images/MEP-C2-QSM.png}
 \caption{Minimum energy path for configuration C2 scheme 1d.}
 \label{fgr:C2-d}
\end{figure}

%%%%%%%%%%%%%%%%%%%%%%%%%%%%%%%%%%%%%%%%%%

\begin{figure}[H]
  \centering
 \includegraphics[scale=2.0]{images/MK-charges-C1-2.png}
 \caption{Merz-Singh-Kollman (ESP) charges for the atoms involved in the MEP for configuration C1 scheme 1c.}
 \label{fgr:MK-1}
\end{figure}

\begin{figure}[H]
  \centering
 \includegraphics[scale=0.4
 ]{images/gpnewzoom.png}
 \caption{Combined ELF/NCI surfaces of the critical structures for the reaction in GP. Panels a), b) and c) 
 show the reactants, TS and products structures, respectively. The isovalues for ELF is 0.83 and for NCI is 0.5 with 
 a color scale of -0.05 au < sign($\lambda$2)$\rho$ < 0.05 au.}
 \label{fgr:gp-elf}
\end{figure}

\begin{figure}[H]
  \centering
 \includegraphics[scale=0.4
 ]{images/dcmnewzoom.png}
 \caption{Combined ELF/NCI surfaces of the critical structures for the reaction in DCM. Panels a), b) and c) 
 show the reactants, TS and products structures, respectively. The isovalues for ELF is 0.83 and for NCI is 0.5 with 
 a color scale of -0.05 au < sign($\lambda$2)$\rho$ < 0.05 au.}
 \label{fgr:dcm-elf}
\end{figure}

\begin{figure}[H]
  \centering
 \includegraphics[scale=0.4
 ]{images/ILzoom.png}
 \caption{Combined ELF/NCI surfaces of the critical structures for configuration C1 for scheme 1c. 
 Panels a), b), c), d) and e) show the reactants, TS1, Structure 10 (structure before Products 1), Products 1 and Products 2 structures, r
 espectively. The isovalues for ELF is 0.83 
 and for NCI is 0.5 with a color scale of -0.05 au < sign($\lambda$2)$\rho$ < 0.05 au.}
 \label{fgr:IL1-elf}
\end{figure}

\begin{figure}[H]
  \centering
 \includegraphics[scale=0.4
 ]{images/ILnewzoom.png}
 \caption{Combined ELF/NCI surfaces of the critical structures for configuration C2 for scheme 
 1c. Panels a), b), c), d) and e) show the reactants, TS1, MI, TS2 and products structures, 
 respectively. The isovalues for ELF is 0.83 
 and for NCI is 0.5 with a color scale of -0.05 au < sign($\lambda$2)$\rho$ < 0.05 au.}
 \label{fgr:IL2-elf}
\end{figure}

\begin{table}[H]
	\caption{ELF population (Pop.) and $1^{st}$ polar moment (P. M.) analyses for specific basins, involved in the gas--phase reaction.}
	\label{ELF-GP}
    \small
    \centering
	\begin{tabular}{ccccccc}
       \toprule
        \multirow{2}{*}{\textbf{Basin}} &
      \multicolumn{2}{c}{\textbf{Reactants}} &
      \multicolumn{2}{c}{\textbf{Transition State}} &
      \multicolumn{2}{c}{\textbf{Products}} \\
	&\textbf{Pop.}&\textbf{P. M. (au)}
    &\textbf{Pop.}&\textbf{P. M. (au)}
    &\textbf{Pop.}&\textbf{P. M. (au)}\\
		\midrule
        V(H44,N43)    &  2.70  &  2.868  &  2.26  &  1.757  &  2.04  &  1.397 \\
        V(H45,N43)    &  2.04  &  1.341  &  2.34  &  2.112  &  --  &  --\\
        V(H45,O13)   &  --  &  --  &  --  &  --  &  1.68  &  1.073\\
        V(C1,O15)   &  1.86  &  0.029  &  1.79  &  0.032  &  1.73  &  0.079\\
        V(C1,O14)   &  1.23  &  0.582  &  2.50  &  0.656  &  2.34  &  0.274\\
        V(C1,O14)   &  1.23  &  0.509  &  --    &  --  &  --  &  --\\
        V(C1,O13)   &  1.67  &  0.098  &  --    &  --  &  --  &  --\\
        V(C6,O13)   &  1.75  &  0.056  &  2.14  &  0.228  &  1.80  &  0.027\\
        V(C6,O12)   &  1.39  &  0.576  &  2.68  &  0.782  &  2.64  &  0.920\\
        V(C6,O12)   &  1.36  &  0.512  &  --    &  --  &  --  &  --\\
        V(C1,N43)    &  --    &  --     &  2.06  &  0.104  &  2.13  &  0.072\\
        V(O15)      &  5.38  &  5.087  &  5.44  &  5.425  &  5.46  &  5.169\\
        V(O14)      &  2.63  &  1.001  &  2.69  &  1.148  &  2.72  &  1.065\\
        V(O14)      &  2.70  &  1.075  &  2.70  &  1.188  &  2.65  &  1.020\\
        V(O13)      &  4.52  &  3.705  &  2.41  &  1.288  &  2.13  &  1.606\\      
        V(O13)      &  --    &  --     &  3.21  &  1.473  &  2.37  &  1.562\\
        V(O12)      &  2.68  &  1.067  &  2.62  &  0.982  &  2.66  &  1.060\\
        V(O12)      &  2.64  &  1.041  &  2.78  &  1.143  &  2.74  &  1.107\\
        V(C6)      &  0.29  &  0.058  &  0.15  &  0.023  &  0.33  &  0.065\\
        V(N43)       &  2.16  &  1.225  &  0.73  &  0.123  &  1.72  &  0.744\\
        V(N43)       &  --  &  --  &  --  &  --  &  1.25  &  0.470\\
		\bottomrule
	\end{tabular}
\end{table}

\begin{table}[H]
	\caption{ELF population (Pop.) and $1^{st}$ polar moment (P. M.) analyses for specific basins, involved in the reaction in DCM.}
	\label{ELF-DCM}
    \small
    \centering
	\begin{tabular}{ccccccc}
       \toprule
        \multirow{2}{*}{\textbf{Basin}} &
      \multicolumn{2}{c}{\textbf{Reactants}} &
      \multicolumn{2}{c}{\textbf{Transition State}} &
      \multicolumn{2}{c}{\textbf{Products}} \\
	&\textbf{Pop.}&\textbf{P. M. (au)}
    &\textbf{Pop.}&\textbf{P. M. (au)}
    &\textbf{Pop.}&\textbf{P. M. (au)}\\
		\midrule
	    V(H44,N43)    &  2.71  &  2.885  &  2.24  &  1.729  &  2.04  &  1.398 \\
        V(H45,N43)    &  2.03  &  1.340  &  2.33  &  1.993  &  --    &  -- \\
        V(H45,O13)   &  --    &  --     &  --    &  --     &  1.68  &  1.077 \\
        V(C1,O15)   &  1.88  &  0.026  &  1.73  &  0.039  &  1.74  &  0.084 \\
	    V(C1,O14)   &  1.24  &  0.587  &  2.30  &  0.319  &  2.33  &  0.284 \\
        V(C1,O14)   &  1.23  &  0.515  &  --    &  --     &  --    &  -- \\
        V(C1,O13)   &  1.66  &  0.097  &  --    &  --     &  --    &  -- \\
        V(C6,O13)   &  1.76  &  0.057  &  2.13  &  0.220  &  1.82  &  0.023 \\
        V(C6,O12)   &  1.37  &  0.585  &  2.65  &  0.756  &  2.62  &  0.878 \\
        V(C6,O12)   &  1.37  &  0.516  &  --    &  --     &  --    &  -- \\
        V(C1,N43)    &  --    &  --     &  2.07  &  0.119  &  2.12  &  0.070 \\
        V(O15)      &  5.36  &  5.065  &  3.22  &  1.888  &  5.44  &  5.154 \\
        V(O15)      &  --    &  --     &  2.27  &  2.085  &  --    &  -- \\
        V(O14)      &  2.70  &  1.079  &  2.67  &  1.188  &  2.71  &  1.054 \\
        V(O14)      &  2.63  &  1.002  &  2.79  &  1.202  &  2.67  &  1.030 \\
        V(O13)      &  4.53  &  3.685  &  5.59  &  5.636  &  2.11  &  1.887 \\      
        V(O13)      &  --    &  --     &  --    &  --     &  2.36  &  1.702 \\
        V(O12)      &  2.69  &  1.070  &  2.63  &  0.973  &  2.68  &  1.077 \\
        V(O12)      &  2.63  &  1.027  &  2.80  &  1.144  &  2.73  &  1.096 \\
        V(C6)      &  0.29  &  0.058  &  0.17  &  0.022  &  0.33  &  0.065 \\
        V(C1)      &  --    &  --     &  0.22  &  0.043  &  --    &  -- \\
        V(N43)       &  2.16  &  1.218  &  0.72  &  0.162  &  1.71  &  0.729 \\
        V(N43)       &  --    &  --     &  --    &  --     &  1.27  &  0.472 \\
		\bottomrule
	\end{tabular}
\end{table}

\begin{table}[H]
	\caption{ELF populations and $1^{st}$ polar moment (P. M.) analysis for specific basins, involved in the reaction in water/IL mixture corresponding to configuration C1 scheme 1c.}
	\label{ELF-PM-C1-c}
    \small
    \centering
	\begin{tabular}{ccccccccccccc}
       \toprule
        \multirow{2}{*}{\textbf{Basin}} &
      \multicolumn{2}{c}{\textbf{Reactants}} &
      \multicolumn{2}{c}{\textbf{$1^{st}$ TS}} &
      \multicolumn{2}{c}{\textbf{Structure 10}} &
      \multicolumn{2}{c}{\textbf{Products 1}} &
      \multicolumn{2}{c}{\textbf{Products 2}} \\
	&\textbf{Pop.}&\textbf{P. M. (au)}
    &\textbf{Pop.}&\textbf{P. M. (au)}
    &\textbf{Pop.}&\textbf{P. M. (au)}
    &\textbf{Pop.}&\textbf{P. M. (au)}
    &\textbf{Pop.}&\textbf{P. M. (au)}\\
		\midrule
V(H44,N43) & 2.25 & 1.811 &2.16 & 1.664 & 2.17 & 1.664 & 2.04 & 1.391 & 2.21 & 1.76 \\
V(H45,N43) & 2.5 & 2.391 &2.48 & 2.279 & -- & -- & -- & -- & -- & -- \\
V(H45,O13) & -- & -- &-- & -- & -- & -- & 1.77 & 1.298 & 1.78 & 1.271 \\
V(C1,O15) & 1.88 & 0.028 &1.69 & 0.028 & 1.79 & 0.028 & 1.7 & 0.046 & 1.74 & 0.043 \\
V(C1,O14) & 1.19 & 0.474 &2.21 & 0.282 & 1.21 & 0.567 & 2.28 & 0.305 & 2.28 & 0.408 \\
V(C1,O14) & 1.24 & 0.601 &-- & -- & 1.22 & 0.462 & -- & -- & -- & -- \\
V(C1,O13) & 1.67 & 0.099 &1.23 & 0.318 & -- & -- & -- & -- & -- & -- \\
V(C6,O13) & 1.84 & 0.065 &1.89 & 0.066 & 2.11 & 0.207 & 2.04 & 0.172 & 1.89 & 0.042 \\
V(C6,O12) & 1.33 & 0.623 &2.57 & 0.623 & 2.51 & 0.534 & 2.55 & 0.715 & 2.55 & 0.55 \\
V(C6,O12) & 1.34 & 0.589 &-- & -- & -- & -- & -- & -- & -- & -- \\
V(C1,N43) & -- & -- &2.54 & 0.736 & 2.77 & 1.511 & 2.1 & 0.089 & 2.16 & 0.104 \\
V(H45)         & -- & -- &-- & -- & 0.45 & 0.032 & -- & -- & -- & -- \\
V(O15)         & 5.41 & 5.248 &2.64 & 2.031 & 5.47 & 5.348 & 5.51 & 5.48 & 5.5 & 5.451 \\
V(O15)         & -- & -- &2.9 & 2.021 & -- & -- & -- & -- & -- & -- \\
V(O14)         & 2.57 & 0.979 &2.6 & 1.067 & 2.51 & 0.929 & 2.49 & 0.886 & 2.81 & 1.106 \\
V(O14)         & 2.72 & 1.061 &2.83 & 1.2 & 2.72 & 1.075 & 2.87 & 1.177 & 2.57 & 0.933 \\
V(O13)         & 4.42 & 3.513 &3.11 & 1.354 & 2.84 & 1.833 & 4.23 & 3.375 & 4.33 & -- \\
V(O13)         & -- & -- &1.74 & 1.157 & 2.85 & 1.073 & -- & -- & -- & 3.437 \\
V(O12)         & 2.65 & 1.028 &2.68 & 1.044 & 2.64 & 0.973 & 2.64 & 1.023 & 2.62 & 0.982 \\
V(O12)         &  2.66 & 1.006 &2.7 & 1.017 & 2.76 & 1.014 & 2.74 & 1.042 & 2.78 & 1.08 \\
V(C6)         & 0.31 & 0.059 &0.27 & 0.039 & 0.25 & 0.027 & 0.28 & 0.037 & 0.32 & 0.059 \\
V(N43)         & 2.07 & 1.024 &-- & -- & 2.15 & 0.806 & 1.5 & 0.568 & 1.97 & 1.053 \\
V(N43)         & -- & -- &-- & -- & -- & -- & 1.52 & 0.622 & 0.8 & 0.477 \\
		\bottomrule
	\end{tabular}
\end{table}

\begin{table}[H]
	\caption{ELF populations and $1^{st}$ polar moment (P. M.) analysis for specific basins, involved in the reaction in water/IL mixture corresponding to configuration C2 scheme 1c.}
	\label{ELF-PM-C2-c}
    \small
    \centering
	\begin{tabular}{ccccccccccccc}
       \toprule
        \multirow{2}{*}{\textbf{Basin}} &
      \multicolumn{2}{c}{\textbf{Reactants}} &
      \multicolumn{2}{c}{\textbf{$1^{st}$ TS}} &
      \multicolumn{2}{c}{\textbf{MI}} &
      \multicolumn{2}{c}{\textbf{$2^{nd}$ TS}} &
      \multicolumn{2}{c}{\textbf{Products}} \\
	&\textbf{Pop.}&\textbf{P. M. (au)}
    &\textbf{Pop.}&\textbf{P. M. (au)}
    &\textbf{Pop.}&\textbf{P. M. (au)}
    &\textbf{Pop.}&\textbf{P. M. (au)}
    &\textbf{Pop.}&\textbf{P. M. (au)}\\
		\midrule
V(H44,N43)  &  2.04  &  1.329 &  2.21 &  1.780  &  2.20 &  1.964  &  2.17 &  1.848  &  2.05&  1.545\\
V(H45,N43)  &  2.73  &  2.987 &  2.24 &  1.685  &  2.20 &  1.728  &  --   &  --     &  --  &  --   \\
V(H45,O13)  &  --    &  --    &  --   &  --     &  --   &  --     &  --   &  --     &  1.84&  1.429\\
V(C1,O15)   &  1.92  &  0.049 &  1.61 &  0.033  &  1.90 &  0.065  &  1.87 &  0.046  &  1.73&  0.043\\
V(C1,O14)   &  2.35  &  0.521 &  2.00 &  0.160  &  2.41 &  0.562  &  2.37 &  0.358  &  2.20&  0.227\\
V(C1,O13)   &  1.65  &  0.090 &  1.20 &  0.160  &  --   &  --     &  --   &  --     &  --  &  --   \\
V(C6,O13)   &  1.80  &  0.072 &  1.84 &  0.057  &  2.27 &  0.310  &  2.17 &  0.247  &  2.04&  0.164\\
V(C6,O12)   &  1.36  &  0.612 &  2.64 &  0.858  &  2.36 &  0.439  &  2.44 &  0.487  &  2.52&  0.639\\
V(C6,O12)   &  1.36  &  0.589 &  --   &  --     &  --   &  --     &  --   &  --     &  --  &  --   \\
V(C1,N43)   &  --    &  --    &  2.81 &  1.359  &  2.00 &  0.149  &  2.06 &  0.190  &  2.19&  0.076\\
V(H45)      &  --    &  --    &  --   &  --     &  --   &  --     &  0.51 &  0.025  &  --  &  --   \\
V(O15)      &  5.39  &  5.170 &  2.82 &  1.460  &  5.40 &  5.287  &  5.41 &  5.298  &  5.46&  5.460\\
V(O15)      &  --    &  --    &  2.77 &  1.485  &  --   &  --     &  --   &  --     &  --  &  --   \\
V(O14)      &  2.77  &  1.120 &  3.27 &  1.777  &  2.66 &  1.055  &  2.68 &  1.048  &  2.78&  1.067\\
V(O14)      &  2.65  &  1.037 &  2.36 &  0.817  &  2.64 &  1.054  &  2.64 &  1.022  &  2.66&  0.975\\
V(O13)      &  4.49  &  3.582 &  2.33 &  0.804  &  2.64 &  0.881  &  3.48 &  1.804  &  4.16&  3.132\\      
V(O13)      &  --    &  --    &  2.59 &  0.911  &  3.00 &  1.252  &  2.17 &  0.599  &  --  &  --   \\
V(O12)      &  2.68  &  1.060 &  2.63 &  0.948  &  2.77 &  1.025  &  2.79 &  1.051  &  2.71&  0.992\\
V(O12)      &  2.66  &  1.022 &  2.72 &  1.059  &  2.77 &  0.977  &  2.71 &  0.944  &  2.73&  1.049\\
V(C6)       &  0.30  &  0.055 &  0.29 &  0.045  &  0.23 &  0.029  &  0.25 &  0.037  &  0.28&  0.041\\
V(N43)      &  2.11  &  1.121 &  --   &  --     &  1.03 &  0.155  &  1.97 &  0.758  &  1.62&  0.725\\
V(N43)      &  --    &  --    &  --   &  --     &  --   &  --     &  0.79 &  0.105  &  0.20&  0.514\\
		\bottomrule
	\end{tabular}
\end{table}

\begin{table}[H]
	\caption{ELF populations and $1^{st}$ polar moment (P. M.) analysis for specific basins, involved in the reaction in water/IL mixture corresponding to configuration C2 scheme 1d.}
	\label{ELF-PM-IL2-d}
    \small
    \centering
	\begin{tabular}{ccccccccccccc}
       \toprule
        \multirow{2}{*}{\textbf{Basin}} &
      \multicolumn{2}{c}{\textbf{Reactants}} &
      \multicolumn{2}{c}{\textbf{$1^{st}$ TS}} &
      \multicolumn{2}{c}{\textbf{MI}} &
      \multicolumn{2}{c}{\textbf{$2^{nd}$ TS}} &
      \multicolumn{2}{c}{\textbf{Products}} \\
	&\textbf{Pop.}&\textbf{P. M. (au)}
    &\textbf{Pop.}&\textbf{P. M. (au)}
    &\textbf{Pop.}&\textbf{P. M. (au)}
    &\textbf{Pop.}&\textbf{P. M. (au)}
    &\textbf{Pop.}&\textbf{P. M. (au)}\\
		\midrule
V(H44,N43)	& 1.94	& 1.193	& 2.24	& 1.869	& 2.18	& 1.765	& 2.16	& 1.64	& 2.07	& 1.574\\
V(H45,N43)	& 1.95	& 1.287	& 2.31	& 1.817	& 2.18	& 1.756	& --	& --	& --	& --\\
V(H45,O11)	& --	& --	& --	& --	& --	& --	& 1.64	& 1.35	& 1.71	& 1.056\\
V(C1,O15)	& 1.91	& 0.05	& 1.86	& 0.08	& 1.93	& 0.073	& 1.84	& 0.041	& 1.7	& 0.042\\
V(C1,O14)	& 2.35	& 0.51	& 2.46	& 0.726	& 2.4	& 0.55	& 2.27	& 0.237	& 2.19	& 0.229\\
V(C1,O13)	& 1.65	& 0.081	& 1.23	& 0.319	& --	& --	& --	& --	& --	& --\\
V(C1,N43)	& --	& --	& --	& --	& 2.00	& 0.148	& 2.6	& 1.085	& 2.25	& 0.083\\
V(C6,O13)	& 1.66	& 0.108	& 1.67	& 0.069	& 2.09	& 0.242	& 2.39	& 0.577	& 1.51	& 0.38\\
V(C6,O13)	& --	& --	& --	& --	& --	& --	& --	& --	& 1.38	& 0.363\\
V(C6,O12)	& 1.21	& 0.542	& 2.39	& 0.645	& 2.13	& 0.239	& 2.24	& 0.393	& 0.91	& 0.355\\
V(C6,O12)	& 1.29	& 0.488	& --	& --	& --	& --	& --	& --	& 1.8	& 0.395\\
V(C6,O11)	& 1.87	& 0.027	& 1.81	& 0.019	& 1.58	& 0.061	& 1.18	& 0.294	& --	& --\\
V(O15)	& 5.39	& 5.183	& 5.44	& 5.42	& 5.38	& 5.216	& 5.41	& 5.249	& 2.08	& 1.729\\
V(O15)	& --	& --	& --	& --	& --	& --	& --	& --	& 3.41	& 1.837\\
V(O14)	& 2.77	& 1.12	& 2.54	& 1.048	& 2.65	& 1.058	& 2.72	& 1.031	& 2.76	& 1.043\\
V(O14)	& 2.64	& 1.032	& 2.8	& 1.243	& 2.65	& 1.043	& 2.67	& 0.991	& 2.7	& 0.997\\
V(O13)	& 4.49	& 3.708	& 2.65	& 0.984	& 2.91	& 1.188	& 2.81	& 1.172	& 4.92	& 4.228\\
V(O13)	& --	& --	& 2.28	& 0.813	& 2.71	& 0.974	& 2.58	& 1.032	& --	& --\\
V(O12)	& 2.66	& 1.052	& 2.66	& 1.019	& 2.75	& 1.019	& 2.58	& 0.951	& 5.06	& 4.667\\
V(O12)	& 2.63	& 1.021	& 2.68	& 1.032	& 2.77	& 1.031	& 2.87	& 1.175	& --	& --\\
V(O11)	& 5.38	& 5.108	& 5.42	& 5.184	& 5.53	& 5.512	& 2.9	& 1.156	& 2.71	& 1.143\\
V(O11)	& --	& --	& --	& --	& --	& --	& 1.63	& 0.515	& 2.65	& 1.217\\
V(N43)	& 1.74	& 0.721	& 2.34	& 1.122	& 1.04	& 0.157	& 2.4	& 1.008	& 1.65	& 0.745\\
V(N43)	& 1.27	& 0.464	& --	& --	& --	& --	& --	& --	& 1.21	& 0.497\\
		\bottomrule
	\end{tabular}
\end{table}

\begin{figure}[H]
  \centering
 \includegraphics[scale=0.8]{images/MK-comparison-C.png}
 \caption{Merz-Singh-Kollman (ESP) charges for the atoms involved in the TS1 for configuration C2 scheme C, with and without explicit polarization. Bars B9 and B13 corresponds to the beads associated with the TS for the corresponding MEPs.}
 \label{fgr:MK-2}
\end{figure}

\begin{figure}[H]
  \centering
 \includegraphics[scale=0.8]{images/MK-comparison-D.png}
 \caption{Merz-Singh-Kollman (ESP) charges for the atoms involved in TS1 for configuration C2 scheme D, with and without explicit polarization. Bars B7 and B10 corresponds to the beads associated with the TS for the corresponding MEPs.}
 \label{fgr:MK-3}
\end{figure}

%%%%%%%%%%%%%%%%%%%%%%%%%%%%%%%%%%%%%%%%%%
\bibliographystyle{mdpi}

%=====================================
% References, variant A: internal bibliography
%=====================================
\renewcommand\bibname{References}
%\begin{thebibliography}{999}

%\end{thebibliography}

%=====================================
% References, variant B: external bibliography
%=====================================
%\bibliography{lite.bib}

%%%%%%%%%%%%%%%%%%%%%%%%%%%%%%%%%%%%%%%%%%
\end{document}
